# Supplementary material for: Probabilistic Modelling of the Food Matrix Effects on Curcuminoid’s In Vitro Oral Bioaccessibility
Source: Foods. 2024 Jul 16;13(14):2234. doi: 10.3390/foods13142234 (PMC11276217; doi:10.3390/foods13142234)
Supplement: Supplementary file 1 [file foods-13-02234-s001.zip]

Archive with 1 entries (1 files):
- foods-3078149-supplementary.pdf
